# Supplementary material for: Genetic characteristics and epidemiology of inherited retinal degeneration in Taiwan
Source: NPJ Genom Med. 2021 Feb 19;6:16. doi: 10.1038/s41525-021-00180-1 (PMC7896090; doi:10.1038/s41525-021-00180-1)
Supplement: Supplementary file 2 — Supplementary Data 1 [file 41525_2021_180_MOESM2_ESM.xlsx]

## Sheet: 工作表1
Supplementary Data 1. The list of disease-causing variants for each proband in our cohort
Proband	age at examination	onset age	Phenotype	Affected gene	HGVS nomenclature	Variant 1	ACMG classification	Taiwan Biobank	GnomAD_exome_East	GnomAD_All	Reference_1	Reference_2	Variant 2	ACMG classification	Taiwan Biobank	GnomAD_exome_East	GnomAD_All	Reference_1	Reference_2
F001	60.6603	57	CRD
F002	51.0247	30	OMD	RP1L1	c.[752-4C>T];[752-4=]	c.752-4C>T	Uncertain Significance	0.000331	0.000734	5.53e-05	N.A.
F003	56.8384	52	RP	CEP290	c.4897C>T(;)6798G>A	c.4897C>T (p.Gln1633Ter)	Pathogenic	0	0	0	PMID: 21602930	PMID: 27375279	c.6798G>A (p.Trp2266Ter)	Pathogenic	0.002307	0.00167	0.000133	N.A.
F004	28.9726	15	RP
F005	21.6055	16	RP	EYS	c.7228+1G>A(;)8012T>A	c.7228+1G>A	Pathogenic	0.001318	0.000337	2.67e-05	PMID: 27375351		c.8012T>A (p.Leu2671Ter)	Pathogenic	0.000989	0.000184	1.28e-05	PMID: 29550188	PMID: 30804660
F006	64.0986	46	RP
F007	22.7836	13	MD	ABCA4	c.[1804C>T];[6113G>A]	c.1804C>T (p.Arg602Trp)	Pathogenic	0	0.000272	4.38e-05	PMID: 16103129	PMID: 28947085	c.6113G>A (p.Arg2038Gln)	Likely Pathogenic	0	0	1.99e-05	PMID: 11017087	PMID: 29854428
F008	59.189	13	RP	ABCA4	c.[1804C>T];[6722T>C]	c.1804C>T (p.Arg602Trp)	Pathogenic	0	0.000272	4.38e-05	PMID: 23755871	PMID: 28947085	c.6722T>C (p.Leu2241Pro)	Likely Pathogenic	0	0	0	N.A.
F009	29.9315	20	RP	PROM1	c.[139del];[242dupA]	c.139delC (p.His47IlefsTer12)	Pathogenic	0	0.000389	2.81e-05	PMID: 24938718		c.242dupA (p.Lys82GlufsTer4)	Pathogenic	0	0	0	N.A.
F010	45.6767	14	RP
F011	71.8603	50	RP	EYS	c.[6416G>A];[6416G>A]	c.6416G>A (p.Cys2139Tyr)	Likely Pathogenic	0.002966	0.00166	0.000144	PMID: 28704921	PMID: 28838317
F012	25.5096	15	OMD	RP1L1	c.[133C>T];[133=]	c.133C>T (p.Arg45Trp)	Uncertain Significance	0	5.57e-05	2.03e-05	PMID: 30025130	PMID: 24010148
F013	41.9562	30	RP	USH2A	c.[820C>T];[15178T>C]	c.820C>T (p.Arg274Ter)	Pathogenic	0	0	7.97e-06	PMID: 22004887		c.15178T>C (p.Ser5060Pro)	Likely Pathogenic	0.000989	0.000544	3.98e-05	PMID: 30081015	PMID: 25649381
F014	37.063	15	RP	EYS	c.[6416G>A];[7228+1G>A]	c.6416G>A (p.Cys2139Tyr)	Pathogenic	0.002966	0.00166	0.000144	PMID: 28704921	PMID: 28838317	c.7228+1G>A	Pathogenic	0.001318	0.000337	2.67e-05	PMID: 27375351
F015	45.7808	5	RP	IFT140	c.1375T>G(;)1990G>A	c.1375T>G (p.Trp459Gly)	Uncertain Significance	0	0	0	N.A.		c.1990G>A (p.Glu664Lys)	Likely Pathogenic	0	0	3.99e-06	PMID: 26968735	PMID: 30054919
F016	29.9616	12	RP	USH2A	c.[2187C>A];[14583-40_14583-10del]	c.2187C>A (p.Cys729Ter)	Pathogenic	0.000659	0.000273	2.01e-05	N.A.		c.14583-40_14583-10del	Uncertain Significance	0	0	0	N.A.
F017	43.5836	43	BCD	CYP4V2	c.802-8_810delinsGC(;)1091-2A>G	c.802-8_810delinsGC	Pathogenic	0	0	0	PMID: 25629076	PMID: 26865810	c.1091-2A>G	Pathogenic	0.000989	0.000544	4.77e-05	PMID: 26085992	PMID: 22693542
F018	24.3836	N.A.	RP	CEP290	c.3802C>T(;)6798G>A	c.3802C>T (p.Gln1268Ter)	Pathogenic	0	0.000167	1.2e-05	PMID: 23559409	PMID: 23188109	c.6798G>A (p.Trp2266Ter)	Pathogenic	0.002307	0.00167	0.000133	N.A.
F019	51.3233	47	CRD	RP1	c.[4804C>T];[4804=]	c.4804C>T (p.Gln1602Ter)	Pathogenic	0.000330	0.000163	1.19e-05	PMID: 23940504
F020	52.9726	50	RP	PRPF8	c.[6983C>T];[6983=]	c.6983C>T (p.Ala2328Val)	Likely Pathogenic	0	0	1.59e-05	PMID: 16799052
F021	47.4082	50	RP	RPGR	c.[2425G>T];[0]	c.2425G>T (p.Glu809Ter)	Pathogenic	0	0	0	N.A.
F022	39.0301	27	CD	RPGR	c.[3160G>T];[0]	c.3160G>T (p.Glu1054Ter)	Pathogenic	0	0	0	N.A.
F023	59.0329	50	RP	EYS	c.6416G>A(;)7228+1G>A	c.6416G>A (p.Cys2139Tyr)	Likely Pathogenic	0.002966	0.00166	0.000144	PMID: 28704921	PMID: 28838317	c.7228+1G>A	Pathogenic	0.001318	0.000337	2.67e-05	PMID: 27375351
F024	60.337	50	RP	USH2A	c.3665C>T(;)4576G>A	c.3665C>T (p.Ala1222Val)	Likely Pathogenic	0.001318	0.000655	5.97e-05	N.A.		c.4576G>A (p.Gly1526Arg)	Likely Pathogenic	0	0.000219	1.99e-05	PMID: 26310143	PMID: 30948794
F025	67.2219	50	RP
F026	47.5041	30	RP
F027	26.3288	5	CSNB	NMNAT1	c.[205A>G];[?]	c.205A>G (p.Met69Val)	Likely Pathogenic	0	0	7.95e-06	PMID: 22842227
F028	28.0384	22	MD	ABCA4	c.3287C>T(;)6190G>A	c.3287C>T (p.Ser1096Leu)	Likely Pathogenic	0	0	3.98e-06	PMID: 23755871		c.6190G>A (p.Ala2064Thr)	Likely Pathogenic	0.000659	0.000381	3.58e-05	PMID: 27739528
F029	55.9233	10	BCD	CYP4V2	c.[802-8_810delinsG];[C802-8_810delinsGC]	c.802-8_810delinsGC	Pathogenic	0	0	0	PMID: 25629076	PMID: 26865810
F030	64.3836	N.A.	MD	PROM1	c.[303G>C];[303=]	c.303G>C (p.Lys101Asn)	Likely Pathogenic	0	0	0	N.A.
F031	55.4164	5	RP	PRPH2	c.[536G>A];[536=]	c.536G>A (p.Trp179Ter)	Pathogenic	0	0	0	N.A.
F032	19.2	N.A.	RP	CRB1	c.858T>A(;)4007T>C	c.858T>A (p.Cys286Ter)	Pathogenic	0	0	0	N.A.		c.4007T>C (p.Leu1336Ser)	Likely Pathogenic	0	5.44e-05	3.99e-06	N.A.
F033	42.9233	N.A.	RP
F034	44.3479	43	RP	MYO7A	c.721C>T(;)3576G>A	c.721C>T (p.Arg241Cys)	Pathogenic	0	0	1.21e-05	PMID: 26309859	PMID: 10930322	c.3576G>A (p.Trp1192Ter)	Pathogenic	0.000330	0	0	PMID: 31035849
F035	61.7836	60	CRD	IFT81	c.106C>G(;)714A>C	c.106C>G (p.Gln36Glu)	Likely Pathogenic	0	0	0	N.A.		c.714A>C (p.Gln238His)	Uncertain Significance	0.001318	0.0137	0.00105	N.A.
F036	29.5178	N.A.	RP	USH2A	c.[100_101insT];[10582A>G]	c.100_101insT (p.Arg34LeufsTer41)	Pathogenic	0	0	0	PMID: 26338283		c.10582A>G (p.Asn3528Asp)	Likely Pathogenic	0	0	3.99e-06	N.A.
F037	33.4932	N.A.	RP
F038	39.3068	N.A.	RP	USH2A	c.12503C>A(;)13731_13743del	c.12503C>A (p.Ser4168Tyr)	Likely Pathogenic	0	0	0	N.A.		c.13731_13743del (p.Lys4578Ter)	Pathogenic	0	0	0	N.A.
F039	30.4493	15	RP	TULP1	c.[187G>T];[499+5G>C]	c.187G>T (p.Gly63Ter)	Pathogenic	0.001214	0.000482	5.33e-05	N.A.		c.499+5G>C	Uncertain Significance	0	0.000218	6.37e-05	N.A.
F040	41.6904	30	RP	EYS	c.[4991_4992insAAGA];[8107G>T]	c.4991_4992insAAGA (p.Cys1665ArgfsTer19)	Likely Pathogenic	0	0	0	N.A.		c.5644+5G>A	Uncertain Significance	0.000659	0.000509	3.79e-05	PMID: 30076350
F041	76.5616	N.A.	RP	SNRNP200	c.[3269G>A];[3269=]	c.3269G>A (p.Arg1090Gln)	Likely Pathogenic	0	0.000109	1.19e-05	PMID: 29320387
F042	12.7644	N.A.	MD	ABCA4	c.[1804C>T];[5645T>C]	c.1804C>T (p.Arg602Trp)	Pathogenic	0	0.000272	4.38e-05	PMID: 16103129	PMID: 23695285	c.5645T>C (p.Met1882Thr)	Likely Pathogenic	0.00033	0.000109	7.95e-06	PMID: 25082885
F043	40.3699	N.A.	OMD
F044	23.2712	5	MD	ABCA4	c.5761G>A(;)6118C>T	c.5761G>A (p.Val1921Met)	Uncertain Significance	0	0.000217	1.59e-05	PMID: 28446513	PMID: 23755871	c.6118C>T (p.Arg2040Ter)	Pathogenic	0	0.000163	1.19e-05	PMID: 28181551	PMID: 26207301
F045	36.4685	15	RP	RHO	c.[926T>A];[926=]	c.926T>A (p.Met309Lys)	Likely Pathogenic	0	5.44e-05	3.98e-06	N.A.
F046	62.5863	60	RP
F047	34.5671	5	RP
F048	51.4712	50	BCD	CYP4V2	c.1199G>A(;)1507G>C	c.1199G>A (p.Arg400His)	Likely Pathogenic	0.00033	0.000163	6.36e-05	PMID: 28051075	PMID: 21565171	c.1507G>C (p.Gly503Arg)	Likely Pathogenic	0	0.000272	1.99e-05	N.A.
F049	46.2055	30	RP
F050	55.5945	30	RP	USH2A	c.2802T>G(;)2955C>A	c.2802T>G (p.Cys934Trp)	Likely Pathogenic	0.002966	0.0025	0.000211	PMID: 28512305	PMID: 26992781	c.2955C>A (p.Cys985Ter)	Pathogenic	0	0	0	N.A.
F051	33.0795	15	RP	USH2A	c.2802T>G(;)5581G>A	c.2802T>G (p.Cys934Trp)	Likely Pathogenic	0.002966	0.0025	0.000211	PMID: 28512305	PMID: 26992781	c.5581G>A (p.Gly1861Ser)	Likely Pathogenic	0	0.000164	1.19e-05	PMID: 26310143	PMID: 23737954
F052	32.5836	30	RP	PCDH15	c.[2899C>T];[2899C>T]	c.2899C>T (p.Arg967Cys)	Uncertain Significance	0.01751	0.0118	0.000921	PMID: 26338283		c.5308_5313delGCTCCT (p.Ala1770_Pro1771del)	Uncertain Significance	0.008165	0.00503	0.00103	PMID: 27628848
F053	36.8384	15	RP
F054	52.3918	50	MD	ABCA4	c.[101_106del];[?]	c.101_106delCTTTAT (p.Ser34_Leu35del)	Likely Pathogenic	0.000334	0.000272	1.99e-05	PMID: 26780318
F055	15.3452	14	MD
F056	26.9452	15	MD	ABCA4	c.1804C>T(;)5761G>A	c.1804C>T (p.Arg602Trp)	Pathogenic	0	0.000272	4.38e-05	PMID: 16103129	PMID: 23695285	c.5761G>A (p.Val1921Met)	Uncertain Significance	0	0.000217	1.59e-05	PMID: 10958763	PMID: 28446513
F057	8.60548	5	LCA
F058	35.874	15	RP
F059	72.4548	60	RP
F060	73.1973	30	RP	USH2A	c.11389+3A>T(;)13339A>G	c.13339A>G (p.Met4447Val)	Likely Pathogenic	0	0.000599	0.000116	N.A.		c.11389+3A>T	Uncertain Significance	0	5.44e-05	7.98e-06	N.A.
F061	58.6493	54	MD
F062	33.7315	15	RP	PRPF31	c.[910C>T];[910=]	c.910C>T (p.Arg304Cys)	Likely Pathogenic	0			PMID: 29946494
F063	38.2658	30	RP	PRPF31	c.[527+3A>G];[527+3=]	c.527+3A>G	Uncertain Significance	0			PMID: 17325180
F064	54.5918	30	RP
F065	31.0411	30	RP
F066	47.863	30	RP
F067	14.7781	15	MD	ABCA4	c.1804C>T(;)2894A>G	c.1804C>T (p.Arg602Trp)	Pathogenic	0	0.000272	4.38e-05	PMID: 23755871	PMID: 28947085	c.2894A>G (p.Asn965Ser)	Pathogenic	0.000659	0.000435	0.000135	PMID: 11017087	PMID: 25066811
F068	17.1288	15	RP	RPGR	c.[2405_2406del];[0]	c.2405_2406delAG (p.Glu802GlyfsTer32)	Pathogenic	0	0	0	PMID: 29276052	PMID: 24043777
F069	47.4493	15	vitreoretinochoroidopathy (VIRC)	BEST1	c.[34T>C];[34=]	c.34T>C (p.Tyr12His)	Likely Pathogenic	0	0	0	N.A.
F070	26.063	15	RP	MERTK	c.296_297del(;)499C>G	c.296_297delCA (p.Thr99SerfsTer8)	Pathogenic	delAC:0.000330	0.000109	1.19e-05	PMID: 28512305		c.499C>G (p.Arg167Gly)	Uncertain Significance	0	0	0	N.A.
F071	68.5589	59	RP
F072	55.3507	50	RP	RP1L1	c.[325_326insT];[?]	c.325_326insT (p.Pro109LeufsTer29)	Likely Pathogenic	0	0	0	N.A.
F073	24.5288	11	RP
F074	56.4384	50	MD
F075	61.5178	55	RP	CEP290	c.[6358-1G>A];[?]	c.6358-1G>A	Pathogenic	0.000332	0.000601	4.5e-05	N.A.
F076	66.1973	32	RP
F077	61.1945	50	RP	KCNV2	c.200G>A(;)1348T>G	c.200G>A (p.Trp67Ter)	Pathogenic	0	0	3.98e-06	PMID: 30877594		c.1348T>G (p.Trp450Gly)	Likely Pathogenic	0.000330	0.000273	2.04e-05	PMID: 17896311	PMID: 23115240
F078	44.2548	41	RP
F079	58.9479	55	RP
F080	46.8904	31	RP	USH2A	c.538T>C(;)2802T>G	c.538T>C (p.Ser180Pro)	Likely Pathogenic	0.000330	0.000109	7.97e-06	PMID: 19737284	PMID: 23737954	c.2802T>G (p.Cys934Trp)	Likely Pathogenic	0.002966	0.0025	0.000211	PMID: 28512305	PMID: 29625443
F081	69.4548	60	RP
F082	50.1671	45	BCD	CYP4V2	c.[802-8_810delinsG];[802-8_810delinsG]	c.802-8_810delinsG	Pathogenic	0	0	0	PMID: 25629076	PMID: 26865810
F083	77.8192	50	RP	EYS	c.334G>C(;)7228+1G>A	c.7228+1G>A	Pathogenic	0.001318	0.000337	2.67e-05	PMID: 27375351		c.334G>C (p.Val112Leu)	Uncertain Significance	0.003955	0.005	0.000386	PMID: 22363543
F084	22.2274	15	RP	USH2A	c.13045_13046insG(;)14287G>A	c.13045_13046insG (p.Ile4349SerfsTer40)	Likely Pathogenic	0	0.000109	7.97e-06	N.A.		c.14287G>A (p.Gly4763Arg)	Likely Pathogenic	0	N.A.	N.A.	PMID: 25649381	PMID: 28894305
F085	38.6658	15	RP
F086	70.0164	60	RP	EYS	c.[6416G>A];[?]	c.6416G>A (p.Cys2139Tyr)	Likely Pathogenic	0.002966	0.00166	0.000144	PMID: 28704921	PMID: 28838317
F087	19.6137	2	RS	RS1	c.[276G>C];[0]	c.276G>C (p.Trp92Cys)	Likely Pathogenic	0	0	0	PMID: 28272453	PMID: 10636421
F088	70.2685	64	MD	ELOVL4	c.[617C>A];[617=]	c.617C>A (p.Pro206Gln)	Uncertain Significance	0.00033	0.000381	2.79e-05	N.A.
F089	46.9562	30	RP	PRPF31	c.[1375-2A>G];[1375-2=]	c.1375-2A>G	Pathogenic	0	0	0	N.A.
F090	22.1288	15	MD
F091	42.6164	38	CRD	ABCA4	c.1804C>T(;)4519G>A	c.1804C>T (p.Arg602Trp)	Pathogenic	0	0.000272	4.38e-05	PMID: 29847651	PMID: 16103129	c.4519G>A (p.Gly1507Arg)	Likely Pathogenic	0	0	0.000162	PMID: 23499370	PMID: 27030965
F092	32.8904	30	CRD	EYS	c.3489T>A(;)8107G>T	c.8107G>T (p.Glu2703Ter)	Pathogenic	0.002966	0.00202	0.000143	PMID: 24618324		c.3489T>A (p.Asn1163Lys)	Pathogenic	0.012195	0.00851	0.000709	PMID: 28512305	PMID: 27375351
F093	74.1808	60	RP
F094	43.1616	30	MD
F095	58.2274	48	RP	EYS	c.4365_4366insTTCT(;)9083_9084insA	c.9083_9084insA (p.Ser3029LeufsTer7)	Likely Pathogenic	0	0	0	N.A.		c.4365_4366insTTCT (p.Ser1456PhefsTer9	Likely Pathogenic	0	0	0	N.A.
F096	37.1096	36	RP
F097	45.9507	25	RP
F098	46.4356	40	MD
F099	63.0795	45	RP
F100	49.2849	43	RP
F101	77.5233	60	RP
F102	19.4219	12	RP	ABCA4	c.2894A>G(;)3352C>T	c.2894A>G (p.Asn965Ser)	Pathogenic	0.000659	0.000435	0.000135	PMID: 11017087	PMID: 25066811	c.3352C>T (p.His1118Tyr)	Likely Pathogenic	0	0	0	PMID: 26551331
F103	40.8493	33	CRD	PROM1	c.[139del];[139=]	c.139delC (p.His47IlefsTer12)	Pathogenic	0	0.000389	2.81e-05	PMID: 24938718
F104	18.5534	5	RP
F105	54.3644	51	RP
F106	41.4493	19	RP	CEP290	c.1666del(;)6798G>A	c.1666delA (p.Ile556PhefsTer17)	Pathogenic	0	0	0	PMID: 29641573	PMID: 26047050	c.6798G>A (p.Trp2266Ter)	Pathogenic	0.002307	0.00167	0.000133	N.A.
F107	39.2904	30	BCD	CYP4V2	c.[802-8_810delinsGC];[1199G>A]	c.802-8_810delinsGC	Pathogenic	0	0	0	PMID: 25629076	PMID: 26865810	c.1199G>A (p.Arg400His)	Likely Pathogenic	0.00033	0.000163	6.36e-05	PMID: 28051075	PMID: 21565171
F108	12.0055	6	CRD	ABCA4	c.1804C>T(;)4555del	c.1804C>T (p.Arg602Trp)	Pathogenic	0	0.000272	4.38e-05	PMID: 23755871	PMID: 28947085	c.4555delA (p.Thr1519ArgfsTer7)	Likely Pathogenic	0	0	0	PMID: 26161775
F109	83.0384	60	RP	RLBP1	c.55C>T(;)282del	c.55C>T (p.Arg19Cys)	Uncertain Significance	0	0	7.96e-06	N.A.		c.282delC (p.Phe95SerfsTer24)	Pathogenic	0.000989	0.00125	9.16e-05	PMID: 25356976
F110	35.1507	30	MD	RDH12	c.146C>T(;)806C>G	c.146C>T (p.Thr49Met)	Likely Pathogenic	0.000330	5.44e-05	1.59e-05	PMID: 24474277	PMID: 15258582	c.806C>G (p.Ala269Gly)	Likely Pathogenic	0.003984	0.00346	0.000263	PMID: 26992781	PMID: 26046366
F111	58.2438	50	RP	PRPF6	c.[2699G>A];[2699=]	c.2699G>A (p.Arg900His)	Uncertain Significance	0	0.000657	6.08e-05	PMID: 32335390
F112	59.9397	55	RP
F113	39.9205	35	RP
F114	49.2466	50	RP
F115	41.0384	11	MD	ABCA4	c.4505G>A(;)6112C>T	c.6112C>T (p.Arg2038Trp)	Likely Pathogenic	0	0	1.59e-05	PMID: 29925512	PMID: 15161829	c.4505G>A (p.Cys1502Tyr)	Likely Pathogenic	0	0	0	N.A.
F116	68.1644	50	RP
F117	54.1123	50	MD	ABCA4	c.71G>A(;)1804C>T	c.1804C>T (p.Arg602Trp)	Pathogenic	0	0.000272	4.38e-05	PMID: 23982839	PMID: 16103129	c.71G>A (p.Arg24His)	Likely Pathogenic	0.000991	0.00147	0.000179	PMID: 27820952	PMID: 23953153
F118	34.0849	33	RP
F119	13.1507	5	MD	ABCA4	c.101_106del(;)1804C>T	c.1804C>T (p.Arg602Trp)	Pathogenic	0	0.000272	4.38e-05	PMID: 29847651	PMID: 16103129	c.101_106delCTTTAT (p.Ser34_Leu35del)	Likely Pathogenic	0.000334	0.000272	1.99e-05	PMID: 26780318
F120	28.3205	30	RP
F121	60.3068	30	RP	HK1	c.[1967A>G];[1967=]	c.1967A>G (p.Asn656Ser)	Likely Pathogenic	0	0	3.98e-06	N.A.
F122	34.3288	5	LCA	CACNA1F	c.[3868_3869del];[0]	c.3868_3869delAT (p.Met1290AlafsTer8)	Pathogenic	0	0	0	N.A.	N.A.
F123	62.0575	50	RP	USH2A	c.3635C>T(;)4576G>A	c.4576G>A (p.Gly1526Arg)	Likely Pathogenic	0	0.000219	1.99e-05	PMID: 26310143	PMID: 25356976	c.3635C>T (p.Pro1212Leu)	Likely Pathogenic	0	0	0	PMID: 18273898	PMID: 27957503
F124	61.7726	30	RP
F125	9.14521	5	LCA
F126	36.7973	3	RD
F127	37.6027	30	CRD	ABCA4	c.[3274G>T];[?]	c.3274G>T (p.Val1092Leu)	Likely Pathogenic	0.000991	0.000381	2.78e-05	N.A.
F128	38.463	5	LCA
F129	35.7288	5	RP	RHO	c.[1040C>T];[1040=]	c.1040C>T (p.Pro347Leu)	Likely Pathogenic	0	0	3.19e-05	PMID: 11036269	PMID: 28512305
F130	32.4164	30	RP
F131	60.7315	50	RP	USH2A	c.2802T>G(;)10859T>C	c.2802T>G (p.Cys934Trp)	Likely Pathogenic	0.002966	0.0025	0.000211	PMID: 28512305	PMID: 29625443	c.10859T>C (p.Ile3620Thr)	Likely Pathogenic	0.00033	0.000109	1.19e-05	PMID: 24043777	PMID: 25268133
F132	58.8603	30	RP
F133	68.5781	45	BCD	CYP4V2	c.[1091-2A>G];[1091-2A>G]	c.1091-2A>G	Pathogenic	0.000989	0.000544	4.77e-05	PMID: 26085992	PMID: 22693542
F134	13.611	5	RP	RPE65	c.259G>A(;)1543C>T	c.1543C>T (p.Arg515Trp)	Likely Pathogenic	0	0	8.04e-06	PMID: 15557452	PMID: 30025081	c.259G>A (p.Asp87Asn)	Uncertain Significance	0	0	0	N.A.
F135	14.5836	8	LCA	LRP5	c.[4297G>A];[4297=]	c.4297G>A (p.Val1433Met)	Uncertain Significance	0	0.00273	0.000208
F136	35.4027	27	RP
F137	74.211	71	RP
F138	63.2	21	RP	ABCA4	c.5501T>C(;)6113G>A	c.5501T>C (p.Ile1834Thr)	Likely Pathogenic	0.00033	0.000869	7.16e-05	N.A.		c.6113G>A (p.Arg2038Gln)	Likely Pathogenic	0	0	1.99e-05	PMID: 11017087	PMID: 29854428
F139	27.2712	15	RP	RPGR	c.[2236_2237del];[0]	c.2236_2237delGA (p.Glu746ArgfsTer23)	Pathogenic	0	0	0	PMID: 29526738	PMID: 28863407
F140	21.1315	15	MD	BEST1	c.[25G>A];[25=]	c.25G>A (p.Val9Met)	Likely Pathogenic	0	0	0	PMID: 23825107	PMID: 10737974
F141	35.4356	34	RD
F142	13.2192	12	OMD	RP1L1	c.[133C>T];[133=]	c.133C>T (p.Arg45Trp)	Uncertain Significance	0	5.57e-05	2.03e-05	PMID: 30025130	PMID: 24010148
F143	58.8658	55	RP
F144	46.6603	28	RP	EYS	c.[6416G>A];[7228+1G>A]	c.6416G>A (p.Cys2139Tyr)	Likely Pathogenic	0.002966	0.00166	0.000144	PMID: 28704921	PMID: 28838317	c.7228+1G>A	Pathogenic	0.001318	0.000337	2.67e-05	PMID: 27375351
F145	44.1562	36	RP	RP1L1	c.[121C>T];[485del]	c.485delC (p.Pro162LeufsTer32)	Likely Pathogenic	0	0	0	N.A.		c.121C>T (p.Arg41Ter)	Pathogenic	0.00066	0.00078	0.000191	N.A.
F146	21.1123	15	RP	RP2	c.[14_16del];[0]	c.14_16delTCT (p.Phe5del)	Likely Pathogenic	0	0	0	PMID: 18552978
F147	37.7123	21	RP	EYS	c.[6416G>A];[6416G>A]	c.6416G>A (p.Cys2139Tyr)	Likely Pathogenic	0.002966	0.00166	0.000144	PMID: 28704921	PMID: 28838317
F148	42.526	28	RP
F149	33.5068	29	RP
F150	48.2877	45	CRD	POC1B	c.[293dupT];[?]	c.293dupT (p.Leu98PhefsTer24)	Pathogenic	0	0.000359	2.64e-05	N.A.
F151	35.389	1	RP	ABCA4	c.858+2T>A(;)2894A>G	c.2894A>G (p.Asn965Ser)	Pathogenic	0.000659	0.000435	0.000135	PMID: 11017087	PMID: 25066811	c.858+2T>A	Pathogenic	0	0	0	N.A.
F152	49.9425	48	MD	BEST1	c.[1040C>T];[1040=]	c.298G>C (p.Ala100Pro)	Likely Pathogenic	0	0	0	N.A.
F153	60.3918	30	RP	CRB1	c.[1564C>T];[3676G>T]	c.1564C>T (p.Leu522Phe)	Likely Pathogenic	0	0	0	N.A.		c.3676G>T (p.Gly1226Ter)	Pathogenic	0	0.000272	1.99e-05	PMID: 28819299	PMID: 26047050
F154	75.2356	3	RP
F155	40.2932	20	RP	PRPH2	c.[372_381del];[372_381=]	c.372_381delCTCGCTGGAGinsAAGCTGA (p.Leu126Ter)	Pathogenic	0	0	0	N.A.
F156	44.5041	42	RP
F157	71.4301	71	RP
F158	55.6521	46	RP
F159	44.2055	43	RP
F160	45.337	8	RS
F161	25.0192	1	LCA	CRB1	c.1831T>C(;)2128+1G>C	c.1831T>C (p.Ser611Pro)	Likely Pathogenic	0	0.000381	2.79e-05	PMID: 24715753	PMID: 21602930	c.2128+1G>C	Pathogenic	0	0	0	PMID: 27375279
F162	44.526	40	RP
F163	36.6384	36	BCD	CYP4V2	c.802-8_810delinsGC(;)1091-2A>G	c.802-8_810delinsGC	Pathogenic	0	0	0	PMID: 25629076	PMID: 26865810	c.1091-2A>G	Pathogenic	0.000989	0.000544	4.77e-05	PMID: 26085992	PMID: 22693542
F164	45.8822	1	choroideremia	CHM	c.[855dupA];[0]	c.855dupA (p.Gln286ThrfsTer21)	Pathogenic	0	0	0	N.A.
F165	67.937	N.A.	RP	PRPF31	c.[815G>T];[815G=]	c.815G>T (p.Gly272Val)	Likely Pathogenic	0	0	0	PMID: 24664689
F166	69.5753	15	RP
F167	47.9562	15	RP
F168	15.7041	8	RP	RPGR	c.[1991C>G];[0]	c.1991C>G (p.Ser664Ter)	Likely Pathogenic	0	0	0	N.A.
F169	25.6301	25	RP	PRPF3	c.[-49+2T>C];[-49+2=]	c.-49+2T>C	Likely Pathogenic	0	0.000643 (genome)	3.2e-05	N.A.
F170	19.1014	18	OMD	RP1L1	c.[133C>T];[133=]	c.133C>T (p.Arg45Trp)	Uncertain Significance	0	5.57e-05	0.0000203	PMID: 30025130
F171	47.1452	46	RP	RCBTB1	c.[707del];[707del]	c.707delA (p.Asn236ThrfsTer11)	Pathogenic	0.00231	0.00146	0.000113	PMID: 26908610
F172	63.4055	3	RP	RPE65	c.[1154C>T];[?]	c.1154C>T (p.Thr385Met)	Likely Pathogenic	0.002966	0.00299	0.000244	N.A.
F173	76.3616	40	MD	ABCA4	c.1561del(;)3004C>T	c.1561delG (p.Val521SerfsTer47)	Pathogenic	0	5.44e-05	3.98e-06	PMID: 25611614	PMID: 29028687	c.3004C>T (p.Arg1002Trp)	Likely Pathogenic	0	5.44e-05	1.19e-05	PMID: 23143460
F174	14.6658	15	MD	HK1	c.[2551G>A];[2551=]	c.2551G>A (p.Glu851Lys)	Likely Pathogenic	0	0.000109	1.19e-05	PMID: 28765615	PMID: 29847639
F175	4.29863	3	LCA	RP1	c.[5797C>T];[5797=]	c.5797C>T (p.Arg1933Ter)	Pathogenic	0.001318	0.00201	0.000179	PMID: 19933189	PMID: 11317367
F176	7.54795	8	LCA	RPE65	c.[1154C>T];[?]	c.1154C>T (p.Thr385Met)	Likely Pathogenic	0.002966	0.00299	0.000244	N.A.
F177	24.1288	8	choroideremia	CHM	c.[1584_1587del];[0]	c.1584_1587delTGTT (p.Val529HisfsTer7)	Pathogenic	0	0	0	PMID: 27739455	PMID: 27409497
F178	44.2767	15	RP
F179	60.4959	52	RP
F180	37.3781	16	RP	EYS	c.6416G>A(;)7228+1G>A	c.6416G>A (p.Cys2139Tyr)	Pathogenic	0.002966	0.00166	0.000144	PMID: 28704921	PMID: 28838317	c.7228+1G>A	Pathogenic	0.001318	0.000337	2.67e-05	PMID: 27375351
F181	55.0932	3	RP
F182	37.2877	21	RP	EYS	c.[8309T>C];[?]	c.8309T>C (p.Leu2770Pro)	Uncertain Significance	0	0.000367	2.55e-05	N.A.
F183	19.2658	17	MD	ABCA4	c.1531C>T(;)6320G>A	c.6320G>A (p.Arg2107His)	Likely Pathogenic	0.00033	0.00103	0.00148	PMID: 28327576	PMID: 29126757	c.1531C>T (p.Arg511Cys)	Likely Pathogenic	0.000989	0.0019	0.000171	PMID: 28327576	PMID: 21911583
F184	32.7973	8	RP
F185	66.1178	62	RP
F186	50.2329	13	RP	USH2A	c.11712-2A>C(;)5603_5613del	c.11712-2A>C	Pathogenic	0	5.46e-05	4.04e-06	N.A.		c.5603_5613del (p.Phe1868CysfsTer4)	Pathogenic	0	0	0	N.A.
F187	33.3342	33	CRD	DRAM2	c.683G>A(;)744del	c.683G>A (p.Arg228His)	Uncertain Significance	0	0.000112	1.23e-05	N.A.		c.744delC (p.Asp248GlufsTer47)	Likely Pathogenic	0.000659	0	0	N.A.
F188	39.7205	N.A.	MD
F189	66.8	57	RP
F190	18.7562	1	RP	RPGR	c.[2405_2406del];[0]	c.2405_2406delAG (p.Glu802GlyfsTer32)	Pathogenic	0	0	0	PMID: 29276052	PMID: 24043777
F191	3.32055	1	FEVR
F192	64.5397	45	RP	EYS	c.7492G>C(;)8107G>T	c.8107G>T (p.Glu2703Ter)	Pathogenic	0.002966	0.00202	0.000143	PMID: 24618324		c.7492G>C (p.Ala2498Pro)	Uncertain Significance	0.00033	0.000642	4.46e-05	PMID: 27375351
F193	21.2493	15	RP	PRPF31	c.[1043A>C];[1043=]	c.1043A>C (p.Asp348Ala)	Likely Pathogenic	0	0	0	N.A.
F194	36.7863	33	BCD	CYP4V2	c.802-8_810delinsG(;)992A>C	c.802-8_810delinsG	Pathogenic	0	0	0	PMID: 25629076	PMID: 26865810	c.992A>C (p.His331Pro)	Likely Pathogenic	0.00033	0.00103	7.55e-05	PMID: 25611614	PMID: 28051075
F195	47.3096	6	CD	GUCY2D	c.[2512C>T];[2512=]	c.2512C>T (p.Arg838Cys)	Likely Pathogenic	0	0	3.98e-06	PMID: 10430891	PMID: 29061346
F196	6.32329	4	MD	ABCA4	c.2424C>G(;)6146del	c.6146delA (p.Lys2049ArgfsTer12)	Pathogenic	0	0	0	PMID: 31144483		c.2424C>G (p.Tyr808Ter)	Pathogenic	0.00033	0	0	PMID: 25611614	PMID: 26780318
F197	49.2356	33	RP	CRB1	c.[3957C>A];[?]	c.3957C>A (p.Phe1319Leu)	Likely Pathogenic	0	0	0	N.A.
F198	29.7753	3	RP	RP2	c.[97G>T];[0]	c.97G>T (p.Glu33Ter)	Pathogenic	0	0	0	N.A.
F199	44.137	21	RP
F200	18.274	1	RP	RLBP1	c.[282del];[282del]	c.282delC (p.Phe95SerfsTer24)	Pathogenic	0..000989	0.00125	9.16e-05	PMID: 25356976
F201	54.2932	43	RP	USH2A	c.[2802T>G];[?]	c.2802T>G (p.Cys934Trp)	Likely Pathogenic	0.002966	0.0025	0.000211	PMID: 28512305	PMID: 29625443
F202	42.2274	37	RP	IMPG2	c.[676G>T];[?]	c.676G>T (p.Glu226Ter)	Pathogenic	0.00033	0	0	PMID: 28644393
F203	76.9863	21	Sorsby fundus dystrophy (SFD)	TIMP3	c.[428G>A];[428=]	c.428G>A (p.Cys143Tyr)	Likely Pathogenic	0	0	0	N.A.
F204	63.0767	56	RP
F205	0.479452	1	LCA	PCDH15	c.[4588_4589insGAGA];[?]	c.4588_4589insGAGA (p.Asn1530ArgfsTer8)	Likely Pathogenic	0	0	0	N.A.
F206	54.4712	11	RP	ABCA4	c.[6479+1G>C];[6479+1G>C]	c.6479+1G>C	Pathogenic	0	0	0	PMID: 28327576	PMID: 27583828
F207	55.0411	45	RP	EYS	c.6416G>A(;)7492G>C	c.6416G>A (p.Cys2139Tyr)	Likely Pathogenic	0.002966	0.00166	0.000144	PMID: 28704921	PMID: 28838317	c.7492G>C (p.Ala2498Pro)	Uncertain Significance	0.00033	0.000642	4.46e-05	PMID: 27375351
F208	23.5562	1	LCA	CEP290	c.4962_4963del(;)6798G>A	c.6798G>A (p.Trp2266Ter)	Pathogenic	0.002307	0.00167	0.000133	N.A.		c.4962_4963delAA (p.Glu1656AsnfsTer3)	Pathogenic	0	0	2.84e-05	N.A.
F209	79.789	60	MD	BEST1	c.[35C>A];[35=]	c.35C>A (p.Ala12Asp)	Likely Pathogenic	0	0	0	N.A.
F210	3.55068	2	RS	RS1	c.[598C>T];[0]	c.598C>T (p.Arg200Cys)	Likely Pathogenic	0	0	0	PMID: 9618178
F211	59.263	15	RP	PRPH2	c.[440del];[440=]	c.440delC (p.Pro147LeufsTer6)	Pathogenic	0	5.44e-05	3.98e-06	PMID: 17504850	PMID: 18328765
F212	37.0027	36	RP	RPGRIP1	c.[2084A>G];[?]	c.2084A>G (p.Gln695Arg)	Uncertain Significance	0.000989	0.000723	5.22e-05	N.A.
F213	47.6219	44	RP	ABCA4	c.1804C>T(;)6127C>T	c.6127C>T (p.Pro2043Ser)	Likely Pathogenic	0.000989	0.000109	7.96e-06	PMID: 26780318		c.1804C>T (p.Arg602Trp)	Pathogenic	0	0.000272	4.38e-05	PMID: 16103129	PMID: 28947085
F214	47.3425	24	RP
F215	8.89589	N.A.	RS	RS1	c.[244_245del];[0]	c.244_245delAC (p.Thr82LeufsTer3)	Pathogenic	0	0	0	N.A.
F216	39.8438	21	RP
F217	61.3726	40	CRD	PROM1	c.[199C>G];[199=]	c.199C>G (p.Gln67Glu)	Uncertain Significance	0	0.000279	2.02e-05	N.A.
F218	76.9397	21	MD	ABCA4	c.400C>T(;)6816+1G>A	c.6816+1G>A	Pathogenic	0	5.44e-05	3.98e-06	PMID: 30060493		c.400C>T (p.Gln134Ter)	Pathogenic	0	0	0	PMID: 29376001	PMID: 19365591
F219	53.337	21	RP	USH2A	c.4384del(;)5329C>T	c.4384delA (p.Thr1462LeufsTer2)	Pathogenic	0	0	0	PMID: 26377068		c.5329C>T (p.Arg1777Trp)	Likely Pathogenic	0.00033	0	3.99e-06	PMID: 21593743
F220	37.1425	21	RP
F221	40.7918	41	RP	RP1	c.[2029C>T];[2029=]	c.2029C>T (p.Arg677Ter)	Pathogenic	0	0	0	PMID: 30543658	PMID: 28076437
F222	28.4137	1	MD
F223	80.1315	40	BCD	CYP4V2	c.802-8_810delinsGC(;)1091-2A>G	c.802-8_810delinsGC	Pathogenic	0	0	0	PMID: 25629076	PMID: 26865810	c.1091-2A>G	Pathogenic	0.000989	0.000544	4.77e-05	PMID: 26085992	PMID: 22693542
F224	60.1178	3	RP	RPGR	c.[614dup];[0]	c.614dupT (p.Thr206AsnfsTer5)	Pathogenic	0	0	0	N.A.
F225	46.8082	40	RP	SNRNP200	c.[2956C>T];[2956=]	c.2956C>T (p.Arg986Cys)	Likely Pathogenic	0	0	0	N.A.
F226	45.4384	15	RP	ABCA4	c.3329-3C>G(;)4846_4847insT	c.4846_4847insT (p.Lys1616IlefsTer5)	Pathogenic	0	0	0	N.A.		c.3329-3C>G	Uncertain Significance	0	0	0	N.A.
F227	56.1178	53	RP	USH2A	c.[5104G>A];[?]	c.5104G>A (p.Val1702Met)	Uncertain Significance	0.001978	0.00087	9.18e-05	N.A.
F228	66.2849	55	RP
F229	62.3068	60	MD	GUCA1B	c.[130C>T];[130=]	c.130C>T (p.Arg44Cys)	Uncertain Significance	0.001318	0.00152	0.000115	PMID: 30804660
F230	65.1425	40	RP
F231	58.211	40	RP	USH1C	c.[793G>A];[?]	c.793G>A (p.Asp265Asn)	Uncertain Significance	0.000659	0.000544	3.98e-05	N.A.
F232	67.1781	N.A.	RP	CNGB1	c.[1536-41_1552del];[?]	c.1536-41_1552del	Pathogenic	0	0.000641 (genomes)	3.19e-05	N.A.
F233	52.1945	N.A.	RP
F234	35.2986	30	RP
F235	24.2219	15	RP	PROM1	c.[139del];[631-15_631-10del]	c.631-15_631-10delATGTTC	Uncertain Significance	0	0	0	N.A.		c.139delC (p.His47IlefsTer12)	Pathogenic	0	0.000389	2.81e-05	PMID: 24938718
F236	53.0247	21	RP	IMPG1	c.[742G>T];[742=]	c.742G>T (p.Asp248Tyr)	Uncertain Significance	0	0.000544	3.98e-05	N.A.
F237	55.5397	25	RP
F238	37.5315	21	MD	RCBTB1	c.[707del];[707del]	c.707delA (p.Asn236ThrfsTer11)	Pathogenic	0.00231	0.00146	0.000113	PMID: 26908610
F239	67.6986	57	BCD	CYP4V2	c.802-8_810delinsGC(;)1091-2A>G	c.802-8_810delinsGC	Pathogenic	0	0	0	PMID: 25629076	PMID: 26865810	c.1091-2A>G	Pathogenic	0.000989	0.000544	4.77e-05	PMID: 26085992	PMID: 22693542
F240	63.2219	15	RP	EYS	c.6416G>A(;)7492G>C	c.6416G>A (p.Cys2139Tyr)	Likely Pathogenic	0.002966	0.00166	0.000144	PMID: 28704921	PMID: 28838317	c.7492G>C (p.Ala2498Pro)	Uncertain Significance	0.00033	0.000642	4.46e-05	PMID: 27375351
F241	59.2301	56	MD
F242	29.0767	10	RP	RPE65	c.[1154C>T];[?]	c.1154C>T (p.Thr385Met)	Likely Pathogenic	0.002966	0.00299	0.000244	N.A.
F243	42.474	21	MD	ABCA4	c.4555del(;)6119G>A	c.6119G>A (p.Arg2040Gln)	Likely Pathogenic	0.001978	0.00185	0.000314	PMID: 25066811	PMID: 28890726	c.4555delA (p.Thr1519ArgfsTer7)	Likely Pathogenic	0	0	0	PMID: 26161775
F244	40.5808	37	RP	EYS	c.[9209T>C];[?]	c.9209T>C (p.Ile3070Thr)	Uncertain Significance	0.001983	0.00394	0.000318	PMID: 27658286
F245	76.5644	65	RP
F246	63.1534	63	MD
F247	46.7808	21	RP	CDHR1	c.[2027T>A];[?]	c.2027T>A (p.Ile676Asn)	Uncertain Significance	0.004614	0.00446	0.000342	PMID: 30992995
F248	44.6521	N.A.	RP	PDE6B	c.385G>A(;)1133G>A	c.1133G>A (p.Trp378Ter)	Pathogenic	0.00066	0.000327	2.4e-05	PMID: 27917291		c.385G>A (p.Glu129Lys)	Likely Pathogenic	0	0	1.43e-05	PMID: 28157192	PMID: 30029497
F249	56.3342	47	RP
F250	53.4137	N.A.	RP
F251	36.4658	21	RP	EYS	c.[8600del];[8600del]	c.8600delG (p.Gly2867ValfsTer5)	Likely Pathogenic	0	0	0	N.A.
F252	38.3918	21	CD	TTLL5	c.1103A>C(;)3177_3180del	c.1103A>C (p.Asn368Thr)	Uncertain Significance	0	0	3.98e-06	N.A.		c.3177_3180delAAAC (p.Asn1060Ter)	Pathogenic	0.004282	0.00278	0.000198	N.A.
F253	53.0247	17	RP	GNAT1	c.[863-2A>G];[863-2=]	c.863-2A>G	Pathogenic	0	0	0	N.A.
F254	45.8795	40	MD
F255	46.526	35	CRD	GUCY2D	c.[*24+2T>G];[*24+2=]	c.*24+2T>G	Pathogenic	0.001783			N.A.
F256	65.6	59	RP
F257	38.137	31	RP	PRPF3	c.[-49+2T>C];[-49+2=]	c.-49+2T>C	Likely Pathogenic	0	0.000643 (genome)	3.2e-05	N.A.
F258	54.0932	1	RP	PRPF31	c.[616G>T];[616=]	c.616G>T (p.Glu206Ter)	Pathogenic	0	0	0	N.A.
F259	49.5205	47	RP
F260	5.73425	2	Alström syndrome	ALMS1	c.7528C>T(;)11110_11128del	c.7528C>T (p.Arg2510Ter)	Pathogenic	0	0	4.16e-06	N.A.		c.11110_11128del (p.Arg3704LeufsTer11)	Pathogenic	0.000663	0.000223	1.61e-05	PMID: 26047050
F261	55.3342	52	RP	USH2A	c.[11288A>G];[?]	c.11288A>G (p.Tyr3763Cys)	Uncertain Significance	0.000989	0.000924	6.76e-05	N.A.
F262	64.2055	21	RP	EYS	c.6416G>A(;)5304_5314del	c.6416G>A (p.Cys2139Tyr)	Pathogenic	0.002966	0.00166	0.000144	PMID: 28704921	PMID: 28838317	c.5304_5314del (p.Asn1768LysfsTer2)	Pathogenic	0	0	0	N.A.
F263	1.62192	1	LCA	CEP290	c.1627G>T(;)7333_7334insAGAAG	c.7333_7334insAGAAG (p.Val2445GlufsTer3)	Pathogenic	0	0	0	N.A.		c.1627G>T (p.Glu543Ter)	Pathogenic	0	0.000122	8.78e-06	PMID: 28453600
F264	66.2247	40	MD	CDHR1	c.[601G>A];[?]	c.601G>A (p.Glu201Lys)	Uncertain Significance	0.001648	0.0018	0.000176	N.A.
F265	6.9863	3	LCA
F266	20.9014	12	MD	ABCA4	c.101_106del(;)5761G>A	c.5761G>A (p.Val1921Met)	Likely Pathogenic	0	0.000217	1.59e-05	PMID: 28446513	PMID: 23755871	c.101_106delCTTTAT (p.Ser34_Leu35del)	Likely Pathogenic	0.000334	0.000272	1.99e-05	PMID: 26780318
F267	51.9781	21	MD	ABCA4	c.4070C>A(;)4519G>A	c.4070C>A (p.Ala1357Glu)	Likely Pathogenic	0	0	0	PMID: 23982839		c.4519G>A (p.Gly1507Arg)	Likely Pathogenic	0	0	0.000162	PMID: 23499370	PMID: 27030965
F268	68.9918	59	Oguchi disease	GRK1	c.[1338C>A];[?]	c.1338C>A (p.Cys446Ter)	Pathogenic	0.000659	0.000565	4.93e-05	N.A.
F269	63.4603	21	RP	PRPF31	c.[1060C>T];[1060=]	c.1060C>T (p.Arg354Ter)	Pathogenic	0	0	0	PMID: 26155838	PMID: 27208204
F270	66.2986	3	RP
F271	28.4274	2	RP
F272	41.9945	38	RP	EYS	c.2644T>C(;)5411T>C	c.2644T>C (p.Phe882Leu)	Uncertain Significance	0.001321	0.00172	0.000118	PMID: 27375351		c.5411T>C (p.Ile1804Thr)	Uncertain Significance	0.000989	0.0022	0.000157	N.A.
F273	54.2082	25	RP	EYS	c.5644+5G>A(;)8107G>T	c.8107G>T (p.Glu2703Ter)	Pathogenic	0.002966	0.00202	0.000143	PMID: 24618324		c.5644+5G>A	Uncertain Significance	0.000659	0.000509	3.79e-05	PMID: 30076350
F274	5.29589	1	CD
F275	31.9425	21	MD	ABCA4	c.2894A>G(;)3304G>T	c.3304G>T (p.Asp1102Tyr)	Likely Pathogenic	0.0015	0.000217	1.59e-05	PMID: 32913387		c.2894A>G (p.Asn965Ser)	Pathogenic	0.000659	0.000435	0.000135	PMID: 11017087	PMID: 25066811
F276	20.074	8	RP	RLBP1	c.[282del];[282del]	c.282delC (p.Phe95SerfsTer24)	Pathogenic	0..000989	0.00125	9.16e-05	PMID: 25356976
F277	60.5096	38	RP
F278	50.8548	48	RP	MYO7A	c.2920C>T(;)3602G>C	c.3602G>C (p.Cys1201Ser)	Likely Pathogenic	0.009901	0.00473	0.000341	PMID: 24831256		c.2920C>T (p.Arg974Trp)	Uncertain Significance	0.001005	0.000668	6.08e-05	N.A.
F279	65.8438	55	RP	USH2A	c.[11288A>G];[?]	c.11288A>G (p.Tyr3763Cys)	Uncertain Significance	0.000989	0.000924	6.76e-05	N.A.
F280	67.9836	21	RP	ABCA4	c.2827C>T(;)6498C>G	c.2827C>T (p.Arg943Trp)	Likely Pathogenic	0.000659	0.000544	7.95e-05	PMID: 11379881	PMID: 11527935	c.6498C>G (p.Ile2166Met)	Uncertain Significance	0.001318	0.00223	0.000167	PMID: 11857735
F281	41.4	12	RP	EYS	c.[7228+1G>A];[7228+1G>A]	c.7228+1G>A	Pathogenic	0.001318	0.000337	2.67e-05	PMID: 27375351
F282	56.7096	56	RP	RCBTB1	c.[707del];[707del]	c.707delA (p.Asn236ThrfsTer11)	Pathogenic	0.00231	0.00146	0.000113	PMID: 26908610
F283	6.10959	1	LCA	RPE65	c.[118G>A];[118G>A]	c.118G>A (p.Gly40Ser)	Pathogenic	0	0	2.39e-05	PMID: 27102010	PMID: 24849605
F284	38.7397	21	RP
F285	48.6548	19	RP	MERTK	c.296_297del(;)1988_1989insAT	c.1988_1989insAT (p.Ile664SerfsTer7)	Pathogenic	0	0	0	N.A.		c.296_297delCA (p.Thr99SerfsTer8)	Pathogenic	0.000330	0.000109	1.19e-05	PMID: 28512305
F286	38.2164	32	CRD	TTLL5	c.2212C>T(;)3177_3180del	c.2212C>T (p.Arg738Ter)	Pathogenic	0	0.000218	1.59e-05	N.A.		c.3177_3180delAAAC (p.Asn1060Ter)	Pathogenic	0.004282	0.00278	0.000198	N.A.
F287	3.92877	1	Alström syndrome	ALMS1	c.[5022C>G];[10825_10826del]	c.5022C>G (p.Tyr1674Ter)	Pathogenic	0	0	0	N.A.		c.10825_10826delAG (p.Arg3609AlafsTer6)	Pathogenic	0.000659	0.000279	2.01e-05	PMID: 29720996
F288	48.3205	21	RP	RPGR	c.[2237_2238del];[2237_2238=]	c.2237_2238delAA (p.Glu746GlyfsTer23)	Likely Pathogenic	0	0	0	PMID: 27353947	PMID: 28181551
F289	40.2329	21	RP
F290	34.8055	22	CRD	GUCY2D	c.[2512C>T];[2512=]	c.2512C>T (p.Arg838Cys)	Pathogenic	0	0	3.98e-06	PMID: 10430891	PMID: 29061346
F291	48.2877	45	RP	RP1	c.[2290dupA];[2290=]	c.2290dupA (p.Thr764AsnfsTer17)	Pathogenic	0	0	0	N.A.
F292	33.6658	8	RP	PRPF8	c.[6943del];[6943=]	c.6943delC (p.Leu2315SerfsTer44)	Pathogenic	0	0	0	N.A.
F293	15.7699	3	LCA	RDH12	c.377C>T(;)505C>G	c.377C>T (p.Ala126Val)	Likely Pathogenic	0	5.44e-05	1.19e-05	PMID: 26261414	PMID: 26306921	c.505C>G (p.Arg169Gly)	Likely Pathogenic	0.00033	0.000217	1.59e-05	PMID: 26047050
F294	45.0192	21	RP	USH2A	c.[951del];[?]	c.951delG (p.Tyr318ThrfsTer18)	Likely Pathogenic	0	0	0	N.A.
F295	42.6192	35	RP	USH2A	c.4576G>A(;)9570+1G>A	c.9570+1G>A	Pathogenic	0.000659	0.000544	3.99e-05	PMID: 30948794		c.4576G>A (p.Gly1526Arg)	Likely Pathogenic	0	0.000219	1.99e-05	PMID: 26310143	PMID: 25356976
F296	51.6932	41	RP
F297	30.989	21	RP	USH2A	c.5836C>T(;)10859T>C	c.5836C>T (p.Arg1946Ter)	Pathogenic	0	0.000109	1.19e-05	PMID: 22135276		c.10859T>C (p.Ile3620Thr)	Likely Pathogenic	0.00033	0.000109	1.19e-05	PMID: 25268133
F298	56.7096	49	RP
F299	34.6904	5	RP
F300	50.7041	13	RP
F301	50.1589	40	CRD	RIMS1	c.[3139del];[3139=]	c.3139delA (p.Thr1047HisfsTer31)	Uncertain Significance	0.002321	0.00289	0.000215	PMID: 25445212
F302	68.0055	60	RP	CEP290	c.[6358-1G>A];[?]	c.6358-1G>A	Pathogenic	0.000332	0.000601	4.5e-05	N.A.
F303	51.8575	43	RP
F304	42.0548	21	RP	EYS	c.6416G>A(;)9073G>A	c.6416G>A (p.Cys2139Tyr)	Likely Pathogenic	0.002966	0.00166	0.000144	PMID: 28704921	PMID: 28838317	c.9073G>A (p.Gly3025Arg)	Uncertain Significance	0	0	0	N.A.
F305	39.9425	21	BCD	CYP4V2	c.694C>T(;)802-8_810delinsGC	c.694C>T (p.Arg232Ter)	Pathogenic	0	0	1.99e-05	PMID: 24739949	PMID: 23221965	c.802-8_810delinsGC	Pathogenic	0	0	0	PMID: 25629076	PMID: 26865810
F306	51.2548	21	RP	NPHP1	c.[2158C>T];[?]	c.2158C>T (p.Gln720Ter)	Pathogenic	0	0	0	N.A.
F307	38.8603	36	RP	RHO	c.[628G>T];[628=]	c.628G>T (p.Val210Phe)	Likely Pathogenic	0.000659	0.000163	1.19e-05	PMID: 23288993
F308	46.9616	21	RP	USH2A	c.2802T>G(;)13007G>A	c.2802T>G (p.Cys934Trp)	Likely Pathogenic	0.002966	0.0025	0.000211	PMID: 28512305	PMID: 26992781	c.13007G>A (p.Cys4336Tyr)	Likely Pathogenic	0	5.45e-05	3.99e-06	N.A.
F309	19.6932	1	LCA
F310	41.3918	9	LCA	RDH12	c.505C>G(;)806C>G	c.505C>G (p.Arg169Gly)	Likely Pathogenic	0.00033	0.000217	1.59e-05	PMID: 26047050		c.806C>G (p.Ala269Gly)	Likely Pathogenic	0.003984	0.00346	0.000263	PMID: 26992781	PMID: 26046366
F311	39.389	33	BCD	CYP4V2	c.237G>T(;)367A>G	c.237G>T (p.Glu79Asp)	Likely Pathogenic	0.002637	0.00364	0.000266	PMID: 28453600		c.367A>G (p.Met123Val)	Likely Pathogenic	0.007251	0.00875	0.000792	PMID: 28453600
F312	0.775342	0.78	FEVR	LRP5	c.[874C>G];[874=]	c.874C>G (p.Gln292Glu)	Likely Pathogenic	0	0	0	N.A.
Note: The description of variants is revised according to the allele description of the HGVS nomenclature. When two variants are on different chromosome (in trans), the variants are described as “c.[variant1];[variant2]”, such as the variants “c.[1804C>T];[6113G>A]” identified in the F007; When two variants are not known whether these are on one chromosome (in cis) or on different chromosomes (in…
